# Supplementary material for: Impact of Heat and Pressure Processing Treatments on the Digestibility of Peanut, Hazelnut, Pistachio and Cashew Allergens
Source: Foods. 2024 Nov 7;13(22):3549. doi: 10.3390/foods13223549 (PMC11593142; doi:10.3390/foods13223549)
Supplement: Supplementary file 1 [file foods-13-03549-s001.zip]

Archive with 1 entries (1 files):
- foods-3284889-supplementary.pdf
